# Supplementary material for: Single-Cell Transcriptomics Reveals Cellular Heterogeneity and Drivers in Serrated Pathway-Driven Colorectal Cancer Progression
Source: Int J Mol Sci. 2024 Oct 11;25(20):10944. doi: 10.3390/ijms252010944 (PMC11507054; doi:10.3390/ijms252010944)
Supplement: Supplementary file 1 [file ijms-25-10944-s001.zip]

Archive with 3 entries (3 files):
- Doc.S1.pdf
- Supporting figures.doc.pdf
- Supporting tables.xlsx
