# Supplementary material for: Single-Cell Transcriptomics Reveals Cellular Heterogeneity and Drivers in Serrated Pathway-Driven Colorectal Cancer Progression
Source: Int J Mol Sci. 2024 Oct 11;25(20):10944. doi: 10.3390/ijms252010944 (PMC11507054; doi:10.3390/ijms252010944)
Supplement: Supplementary file 1 [file ijms-25-10944-s001.zip › Supporting tables.xlsx]

## Sheet: List of Supporting Tables
	List of Supporting Tables	Title
	Table S1	The top 20 differentially expressed genes of epithelial cell subtypes
	Table S2	List of genes that were significant in both correlation analysis and survival analysis
	Table S3	Enrichment scores of 50 hallmark pathways for epithelial cell subtypes
	Table S4	Differentially expressed genes in pseudotime of malignant epithelial cells
	Table S5	The top 20 differentially expressed genes of T cell subtypes
	Table S6	The top 20 differentially expressed genes of stromal cell subtypes

## Sheet: Table S1
Table S1 The top 20 differentially expressed genes of each epithelial cell subtype
•	p_val : p-value (unadjusted)
•	avg_logFC : log fold-chage of the average expression between the given cell cluster and the left cell clusters. Positive values indicate that the gene is more highly expressed in the given cluster.
•	pct.1 : The ratio of expression in sessile serrated adenoma and sessile serrated adenoma with dysplasia
•	pct.2 : The ratio of expression in the normal tissue
•	p_val_adj : Adjusted p-value, based on bonferroni correction using all genes in the dataset.
celltypes	gene	seurat_clusters.1	celltypes.1	p_val	avg_log2FC	pct.1	pct.2	p_val_adj
Tumor cell	REG1A	16	Tumor cell	1.7587e-276	4.56753	0.926	0.089	2.33643e-272
Tumor cell	IFI6	8	Tumor cell	0	4.31109	0.961	0.203	0
Tumor cell	KRT17	8	Tumor cell	0	4.13381	0.655	0.048	0
Tumor cell	RAB20	18	Tumor cell	2.40418e-146	3.70359	0.992	0.214	3.19396e-142
Tumor cell	IRS2	18	Tumor cell	4.82645e-99	3.64992	0.977	0.344	6.41193e-95
Tumor cell	NDUFA4L2	8	Tumor cell	0	3.51085	0.711	0.032	0
Tumor cell	CCL26	8	Tumor cell	0	3.46807	0.776	0.011	0
Tumor cell	HSPA6	18	Tumor cell	4.73539e-180	3.45519	0.945	0.127	6.29097e-176
Tumor cell	IGFBP6	8	Tumor cell	0	3.31244	0.786	0.026	0
Tumor cell	CXCL3	0	Tumor cell	0	3.23379	0.98	0.403	0
Tumor cell	ING1	18	Tumor cell	9.31693e-100	3.18526	0.953	0.289	1.23775e-95
Tumor cell	REG3A	16	Tumor cell	0	3.16945	0.564	0.023	0
Tumor cell	HSPA6	16	Tumor cell	1.57826e-188	3.11681	0.926	0.125	2.09672e-184
Tumor cell	RBP1	12	Tumor cell	0	3.09911	0.892	0.056	0
Tumor cell	IGHG3	16	Tumor cell	3.01459e-153	3.03096	0.973	0.198	4.00488e-149
Tumor cell	KRT6A	8	Tumor cell	0	2.82875	0.445	0.002	0
Tumor cell	CRYAB	16	Tumor cell	5.90222e-205	2.78134	0.611	0.048	7.8411e-201
Tumor cell	BST2	8	Tumor cell	0	2.77679	0.894	0.151	0
Tumor cell	CARS2	18	Tumor cell	2.56197e-105	2.7747	0.961	0.253	3.40358e-101
Tumor cell	HSPA6	8	Tumor cell	0	2.74958	0.783	0.097	0
SLC2	IGHG3	19	SLC2	6.85295e-138	5.5171	0.958	0.2	9.10414e-134
SLC2	IGHG1	19	SLC2	1.53449e-169	5.14236	0.966	0.155	2.03857e-165
SLC2	REG4	19	SLC2	3.15429e-106	3.71703	1	0.319	4.19048e-102
SLC2	IGKC	19	SLC2	3.60692e-68	3.58766	1	0.847	4.79179e-64
SLC2	MUC5AC	19	SLC2	0	3.48362	0.941	0.056	0
SLC2	LYZ	1	SLC2	0	3.16715	0.92	0.327	0
SLC2	DUOXA2	1	SLC2	0	2.81279	0.406	0.079	0
SLC2	DUOX2	1	SLC2	0	2.50211	0.502	0.11	0
SLC2	KRT19	19	SLC2	1.67596e-73	2.46995	1	0.896	2.22651e-69
SLC2	REG4	1	SLC2	0	2.4417	0.806	0.266	0
SLC2	COL17A1	1	SLC2	0	2.36831	0.692	0.144	0
SLC2	IGKV1-5	19	SLC2	0	2.33606	0.593	0.009	0
SLC2	CTSE	1	SLC2	0	2.2974	0.529	0.09	0
SLC2	KRT7	19	SLC2	3.31227e-107	2.01791	0.822	0.144	4.40034e-103
SLC2	PIGR	19	SLC2	7.75833e-66	2.01626	1	0.82	1.03069e-61
SLC2	CLIC3	1	SLC2	0	2.01344	0.464	0.115	0
SLC2	CEACAM5	19	SLC2	4.78054e-63	1.95914	1	0.704	6.35095e-59
SLC2	CTSE	19	SLC2	2.20525e-127	1.95018	0.881	0.131	2.92968e-123
SLC2	MALL	19	SLC2	2.28453e-67	1.93914	0.915	0.321	3.03499e-63
SLC2	AGR2	19	SLC2	5.28175e-63	1.90616	1	0.867	7.01681e-59
Goblet	CLCA1	2	Goblet	0	4.7422	0.702	0.067	0
Goblet	FCGBP	2	Goblet	0	4.25287	0.98	0.293	0
Goblet	ITLN1	2	Goblet	0	4.14469	0.791	0.072	0
Goblet	REP15	2	Goblet	0	3.15367	0.805	0.069	0
Goblet	KLK1	2	Goblet	0	3.04997	0.895	0.333	0
Goblet	LRRC26	2	Goblet	0	2.50904	0.662	0.078	0
Goblet	GSN	2	Goblet	6.46929e-279	2.39483	0.795	0.486	8.59445e-275
Goblet	RNASE1	2	Goblet	4.34121e-285	2.33399	0.699	0.366	5.76729e-281
Goblet	BCAS1	2	Goblet	0	2.16775	0.729	0.228	0
Goblet	NPDC1	2	Goblet	0	2.08748	0.863	0.444	0
Goblet	HEPACAM2	2	Goblet	0	1.99034	0.549	0.072	0
Goblet	ENTPD8	2	Goblet	0	1.98618	0.645	0.146	0
Goblet	RAP1GAP	2	Goblet	0	1.86361	0.496	0.072	0
Goblet	ANO7	2	Goblet	0	1.81721	0.455	0.047	0
Goblet	RASD1	2	Goblet	0	1.79262	0.692	0.22	0
Goblet	RAB27A	2	Goblet	0	1.77169	0.525	0.151	0
Goblet	ATOH1	2	Goblet	0	1.74421	0.416	0.024	0
Goblet	KCNMA1	2	Goblet	0	1.7429	0.419	0.027	0
Goblet	MLPH	2	Goblet	0	1.72229	0.721	0.292	0
Goblet	ANKRD36C	2	Goblet	1.15453e-96	1.68504	0.444	0.226	1.53379e-92
SLC1	PLCG2	3	SLC1	6.62371e-10	2.83538	0.158	0.106	8.79959e-06
SLC1	PIK3R3	3	SLC1	0	2.72405	0.591	0.123	0
SLC1	HIST1H2AG	3	SLC1	0	2.65267	0.579	0.107	0
SLC1	HIST1H4C	3	SLC1	0	2.5801	0.885	0.598	0
SLC1	HES1	3	SLC1	0	2.42307	0.905	0.54	0
SLC1	MAFB	3	SLC1	2.35384e-253	2.36514	0.409	0.093	3.12708e-249
SLC1	HEXIM1	3	SLC1	2.27928e-293	2.35731	0.754	0.407	3.02802e-289
SLC1	PPP1R10	3	SLC1	0	2.21012	0.811	0.432	0
SLC1	HIST1H4H	3	SLC1	5.02608e-274	2.15951	0.404	0.085	6.67715e-270
SLC1	HIST1H1E	3	SLC1	2.45012e-260	2.12956	0.509	0.151	3.25498e-256
SLC1	HIST1H2BH	3	SLC1	3.16101e-246	2.11096	0.419	0.102	4.19941e-242
SLC1	HIST1H2BG	3	SLC1	8.09765e-249	2.1093	0.546	0.185	1.07577e-244
SLC1	PLK2	3	SLC1	1.21951e-208	2.0589	0.628	0.325	1.62011e-204
SLC1	RND3	3	SLC1	7.49652e-154	2.03752	0.7	0.538	9.95912e-150
SLC1	POLR2A	3	SLC1	8.4134e-167	2.03747	0.601	0.342	1.11772e-162
SLC1	PARD6G-AS1	3	SLC1	9.78372e-178	2.03142	0.351	0.095	1.29977e-173
SLC1	INTS6	3	SLC1	1.47727e-202	2.02127	0.666	0.38	1.96256e-198
SLC1	HIST1H3G	3	SLC1	4.55322e-249	1.95635	0.25	0.031	6.04896e-245
SLC1	PCK1	3	SLC1	3.22465e-188	1.95268	0.644	0.341	4.28395e-184
SLC1	MED29	3	SLC1	4.36813e-122	1.90426	0.501	0.279	5.80306e-118
Transit amplifying	ADH1C	4	Transit amplifying	0	2.8102	0.824	0.155	0
Transit amplifying	CA2	4	Transit amplifying	3.54011e-264	2.27352	0.72	0.285	4.70304e-260
Transit amplifying	REG1A	4	Transit amplifying	1.92407e-06	2.16278	0.135	0.096	0.0255612
Transit amplifying	CA1	4	Transit amplifying	6.94815e-93	2.01044	0.284	0.09	9.23061e-89
Transit amplifying	RARRES2	4	Transit amplifying	2.97455e-183	1.79553	0.477	0.152	3.95169e-179
Transit amplifying	C15orf48	4	Transit amplifying	2.19093e-294	1.66783	0.962	0.756	2.91065e-290
Transit amplifying	C10orf99	4	Transit amplifying	0	1.66519	0.865	0.425	0
Transit amplifying	HMGCS2	4	Transit amplifying	7.51972e-305	1.51502	0.798	0.29	9.98995e-301
Transit amplifying	FABP1	4	Transit amplifying	5.0633e-96	1.48604	0.871	0.697	6.7266e-92
Transit amplifying	LGALS4	4	Transit amplifying	0	1.45835	0.996	0.947	0
Transit amplifying	ANPEP	4	Transit amplifying	3.00486e-68	1.39525	0.346	0.153	3.99196e-64
Transit amplifying	MGST1	4	Transit amplifying	1.35354e-178	1.38286	0.815	0.585	1.79818e-174
Transit amplifying	MAOA	4	Transit amplifying	6.34548e-277	1.36993	0.698	0.242	8.42998e-273
Transit amplifying	NXPE4	4	Transit amplifying	1.8966e-296	1.34843	0.645	0.174	2.51963e-292
Transit amplifying	ACADS	4	Transit amplifying	1.03721e-234	1.33758	0.726	0.318	1.37794e-230
Transit amplifying	AKR1C3	4	Transit amplifying	4.66094e-196	1.33481	0.633	0.268	6.19206e-192
Transit amplifying	CHP2	4	Transit amplifying	1.95049e-278	1.31588	0.571	0.152	2.59123e-274
Transit amplifying	LEFTY1	4	Transit amplifying	7.2431e-144	1.29484	0.533	0.216	9.62246e-140
Transit amplifying	PIGR	4	Transit amplifying	5.20306e-233	1.28323	0.985	0.807	6.91226e-229
Transit amplifying	DHRS11	4	Transit amplifying	9.72098e-199	1.28108	0.626	0.263	1.29143e-194
Mature Colonocytes1	JCHAIN	15	Unknown	1.43443e-161	6.47542	0.958	0.369	1.90564e-157
Mature Colonocytes1	IGHA2	15	Unknown	9.33252e-105	6.1143	0.851	0.32	1.23983e-100
Mature Colonocytes1	IGKC	15	Unknown	5.15651e-76	6.03807	0.991	0.846	6.85043e-72
Mature Colonocytes1	IGHA1	15	Unknown	4.5018e-128	6.00199	0.991	0.603	5.98064e-124
Mature Colonocytes1	IGLC2	15	Unknown	8.40939e-17	5.91857	0.795	0.586	1.11719e-12
Mature Colonocytes1	IGLC3	15	Unknown	7.55177e-09	5.30974	0.465	0.31	0.000100325
Mature Colonocytes1	CCL5	6	Mature Colonocytes1	0	5.13103	0.747	0.074	0
Mature Colonocytes1	HLA-DRA	13	Unknown	1.26439e-252	4.87385	0.993	0.323	1.67975e-248
Mature Colonocytes1	GZMA	6	Mature Colonocytes1	0	4.54793	0.554	0.042	0
Mature Colonocytes1	IGLL5	15	Unknown	5.17332e-130	4.53559	0.251	0.016	6.87276e-126
Mature Colonocytes1	HLA-DRB1	13	Unknown	2.27873e-267	4.23746	0.976	0.265	3.02729e-263
Mature Colonocytes1	HLA-DPB1	13	Unknown	0	4.2264	0.966	0.179	0
Mature Colonocytes1	CD37	13	Unknown	0	4.1365	0.945	0.07	0
Mature Colonocytes1	CD79A	13	Unknown	0	4.13374	0.876	0.028	0
Mature Colonocytes1	CCL4	6	Mature Colonocytes1	7.91189e-139	4.00574	0.405	0.135	1.05109e-134
Mature Colonocytes1	MS4A1	13	Unknown	0	3.97888	0.848	0.006	0
Mature Colonocytes1	HLA-DQA1	13	Unknown	0	3.96115	0.883	0.042	0
Mature Colonocytes1	CXCR4	13	Unknown	0	3.9158	0.883	0.11	0
Mature Colonocytes1	HLA-DPA1	13	Unknown	0	3.85737	0.969	0.201	0
Mature Colonocytes1	HLA-DQB1	13	Unknown	4.74637e-282	3.85096	0.886	0.178	6.30555e-278
Intermediate	PLA2G2A	7	Intermediate	4.36581e-226	2.38831	0.771	0.297	5.79998e-222
Intermediate	MT1M	7	Intermediate	0	2.33957	0.801	0.18	0
Intermediate	RETNLB	7	Intermediate	1.28676e-187	2.17013	0.221	0.023	1.70947e-183
Intermediate	LGALS2	7	Intermediate	5.90818e-287	1.89024	0.581	0.118	7.84902e-283
Intermediate	MT2A	7	Intermediate	3.77014e-240	1.85777	0.982	0.568	5.00864e-236
Intermediate	B3GNT7	7	Intermediate	0	1.79635	0.601	0.094	0
Intermediate	MT1X	7	Intermediate	1.07179e-209	1.76493	0.908	0.462	1.42387e-205
Intermediate	MT1E	7	Intermediate	7.58904e-253	1.75942	0.981	0.515	1.0082e-248
Intermediate	PRAC1	7	Intermediate	0	1.72612	0.823	0.237	0
Intermediate	FOSB	7	Intermediate	6.81294e-205	1.64428	0.982	0.674	9.05099e-201
Intermediate	MT1G	7	Intermediate	7.03077e-237	1.62865	0.961	0.481	9.34038e-233
Intermediate	ATF3	7	Intermediate	5.69366e-170	1.62268	0.92	0.549	7.56402e-166
Intermediate	MT1F	7	Intermediate	1.4503e-235	1.56324	0.764	0.259	1.92673e-231
Intermediate	RARRES2	7	Intermediate	7.64287e-247	1.54703	0.62	0.153	1.01536e-242
Intermediate	AGR3	7	Intermediate	2.82398e-246	1.49318	0.927	0.417	3.75165e-242
Intermediate	LMNA	7	Intermediate	1.91365e-207	1.46438	0.961	0.755	2.54228e-203
Intermediate	OTUD1	7	Intermediate	7.26647e-218	1.45222	0.586	0.157	9.65351e-214
Intermediate	CRIP1	7	Intermediate	3.17464e-133	1.44519	0.778	0.379	4.2175e-129
Intermediate	HSPA1A	7	Intermediate	3.16318e-100	1.44459	0.827	0.482	4.20229e-96
Intermediate	KLF6	7	Intermediate	5.91703e-193	1.4195	0.972	0.72	7.86077e-189
Best4+ colonocytes	GUCA2B	11	Best4+ colonocytes	0	5.80308	0.713	0.101	0
Best4+ colonocytes	GUCA2A	11	Best4+ colonocytes	0	5.4564	0.893	0.159	0
Best4+ colonocytes	BEST4	11	Best4+ colonocytes	0	5.01301	0.904	0.022	0
Best4+ colonocytes	CA7	11	Best4+ colonocytes	0	4.83689	0.832	0.033	0
Best4+ colonocytes	OTOP2	11	Best4+ colonocytes	0	4.528	0.814	0.013	0
Best4+ colonocytes	CA4	11	Best4+ colonocytes	0	4.52603	0.922	0.111	0
Best4+ colonocytes	MT1H	11	Best4+ colonocytes	5.27696e-249	4.08778	0.788	0.164	7.01045e-245
Best4+ colonocytes	LYPD8	11	Best4+ colonocytes	3.29714e-285	3.49726	0.835	0.16	4.38024e-281
Best4+ colonocytes	MT1G	11	Best4+ colonocytes	4.74117e-158	3.48666	0.933	0.497	6.29865e-154
Best4+ colonocytes	PCSK1N	11	Best4+ colonocytes	0	3.17222	0.536	0.038	0
Best4+ colonocytes	MT2A	11	Best4+ colonocytes	4.30292e-144	2.94645	0.939	0.582	5.71643e-140
Best4+ colonocytes	MT1M	11	Best4+ colonocytes	2.5938e-153	2.67728	0.719	0.202	3.44587e-149
Best4+ colonocytes	MT1F	11	Best4+ colonocytes	3.162e-116	2.59717	0.716	0.276	4.20072e-112
Best4+ colonocytes	MYOM1	11	Best4+ colonocytes	0	2.59308	0.374	0.006	0
Best4+ colonocytes	HES4	11	Best4+ colonocytes	8.05145e-138	2.5438	0.704	0.222	1.06964e-133
Best4+ colonocytes	HRCT1	11	Best4+ colonocytes	6.53806e-165	2.49156	0.69	0.183	8.68581e-161
Best4+ colonocytes	MTRNR2L8	11	Best4+ colonocytes	1.36477e-24	2.46181	0.304	0.144	1.81309e-20
Best4+ colonocytes	CKB	11	Best4+ colonocytes	4.68952e-47	2.43105	0.823	0.679	6.23002e-43
Best4+ colonocytes	MT1E	11	Best4+ colonocytes	4.32812e-131	2.36323	0.933	0.531	5.74991e-127
Best4+ colonocytes	MT1X	11	Best4+ colonocytes	5.69722e-83	2.28187	0.794	0.479	7.56875e-79
Mature Colonocytes2	AQP8	17	Mature Colonocytes2	0	6.05317	0.879	0.038	0
Mature Colonocytes2	CLCA4	17	Mature Colonocytes2	1.3864e-161	3.70854	0.652	0.065	1.84183e-157
Mature Colonocytes2	GUCA2A	17	Mature Colonocytes2	2.93825e-164	3.70464	0.97	0.17	3.90346e-160
Mature Colonocytes2	MS4A12	17	Mature Colonocytes2	5.78955e-200	3.56131	0.735	0.07	7.69141e-196
Mature Colonocytes2	PHGR1	17	Mature Colonocytes2	7.52872e-79	3.3708	1	0.914	1.00019e-74
Mature Colonocytes2	PLAC8	17	Mature Colonocytes2	1.17878e-67	3.06063	0.894	0.431	1.56601e-63
Mature Colonocytes2	CEACAM7	17	Mature Colonocytes2	1.60313e-107	3.04956	0.803	0.16	2.12975e-103
Mature Colonocytes2	PRAP1	17	Mature Colonocytes2	1.38567e-54	2.96842	0.841	0.408	1.84086e-50
Mature Colonocytes2	CD177	17	Mature Colonocytes2	6.96758e-99	2.94241	0.561	0.078	9.25643e-95
Mature Colonocytes2	CA4	17	Mature Colonocytes2	1.00983e-121	2.76346	0.78	0.125	1.34156e-117
Mature Colonocytes2	FABP1	17	Mature Colonocytes2	4.17899e-65	2.73344	1	0.709	5.55179e-61
Mature Colonocytes2	CA2	17	Mature Colonocytes2	3.62594e-60	2.72575	0.811	0.316	4.81706e-56
Mature Colonocytes2	GUCA2B	17	Mature Colonocytes2	1.84292e-197	2.70754	0.902	0.109	2.44831e-193
Mature Colonocytes2	MTRNR2L12	17	Mature Colonocytes2	7.37921e-28	2.63019	0.538	0.229	9.80327e-24
Mature Colonocytes2	CDKN2B-AS1	17	Mature Colonocytes2	2.45574e-74	2.62726	0.47	0.071	3.26245e-70
Mature Colonocytes2	PKIB	17	Mature Colonocytes2	2.78725e-48	2.50604	0.644	0.216	3.70287e-44
Mature Colonocytes2	CLDN23	17	Mature Colonocytes2	6.29585e-22	2.48794	0.47	0.207	8.36404e-18
Mature Colonocytes2	CEACAM1	17	Mature Colonocytes2	3.85078e-31	2.34023	0.659	0.338	5.11577e-27
Mature Colonocytes2	C11orf86	17	Mature Colonocytes2	1.12714e-64	2.32046	0.417	0.063	1.4974e-60
Mature Colonocytes2	HIST1H1C	17	Mature Colonocytes2	1.25779e-31	2.30045	0.712	0.402	1.67098e-27
Tuft cell	LRMP	20	Tuft cell	0	5.57152	0.923	0.016	0
Tuft cell	HPGDS	20	Tuft cell	0	4.92986	0.547	0.004	0
Tuft cell	AZGP1	20	Tuft cell	1.11391e-107	4.46986	0.897	0.218	1.47983e-103
Tuft cell	BMX	20	Tuft cell	0	4.14638	0.821	0.002	0
Tuft cell	ALOX5	20	Tuft cell	7.23344e-269	3.93384	0.778	0.052	9.60963e-265
Tuft cell	PSTPIP2	20	Tuft cell	8.3185e-196	3.83169	0.658	0.051	1.10511e-191
Tuft cell	PTGS1	20	Tuft cell	0	3.76974	0.778	0.009	0
Tuft cell	RGS13	20	Tuft cell	0	3.73351	0.487	0.007	0
Tuft cell	AVIL	20	Tuft cell	1.15232e-290	3.58687	0.718	0.039	1.53086e-286
Tuft cell	HCK	20	Tuft cell	0	3.53409	0.598	0.004	0
Tuft cell	ALOX5AP	20	Tuft cell	5.17412e-108	3.49242	0.59	0.074	6.87382e-104
Tuft cell	RASSF6	20	Tuft cell	2.61566e-94	3.43168	0.838	0.206	3.4749e-90
Tuft cell	PLCG2	20	Tuft cell	1.26032e-162	3.4282	0.846	0.105	1.67433e-158
Tuft cell	PBXIP1	20	Tuft cell	1.92653e-82	3.14569	0.709	0.149	2.55939e-78
Tuft cell	GNG13	20	Tuft cell	0	3.14032	0.513	0.002	0
Tuft cell	CCSER1	20	Tuft cell	6.92645e-107	3.1125	0.675	0.099	9.20179e-103
Tuft cell	PTPN18	20	Tuft cell	3.9398e-72	3.01048	0.872	0.301	5.23402e-68
Tuft cell	ITPR2	20	Tuft cell	4.89491e-57	2.99068	0.632	0.164	6.50288e-53
Tuft cell	MATK	20	Tuft cell	1.13478e-176	2.93944	0.402	0.019	1.50756e-172
Tuft cell	HOTAIRM1	20	Tuft cell	1.04284e-69	2.92917	0.718	0.185	1.38542e-65
Enteroendocrine	PYY	21	Enteroendocrine	0	9.47778	0.494	0.006	0
Enteroendocrine	GCG	21	Enteroendocrine	0	7.20916	0.494	0.001	0
Enteroendocrine	CHGA	21	Enteroendocrine	0	7.08096	0.437	0.001	0
Enteroendocrine	INSL5	21	Enteroendocrine	0	6.82113	0.356	0.005	0
Enteroendocrine	PCSK1N	21	Enteroendocrine	1.55095e-209	5.67812	0.747	0.046	2.06043e-205
Enteroendocrine	CRYBA2	21	Enteroendocrine	4.72366e-191	3.95938	0.621	0.034	6.27538e-187
Enteroendocrine	CPB1	21	Enteroendocrine	9.48136e-115	3.80636	0.103	0.001	1.2596e-110
Enteroendocrine	CHGB	21	Enteroendocrine	0	3.22769	0.391	0.002	0
Enteroendocrine	INSM1	21	Enteroendocrine	0	3.12179	0.609	0.005	0
Enteroendocrine	CACNA1A	21	Enteroendocrine	0	3.0721	0.598	0.009	0
Enteroendocrine	MS4A8	21	Enteroendocrine	5.2878e-128	3.05701	0.805	0.092	7.02484e-124
Enteroendocrine	FEV	21	Enteroendocrine	0	2.9104	0.517	0.001	0
Enteroendocrine	CPE	21	Enteroendocrine	2.57037e-66	2.77921	0.747	0.155	3.41473e-62
Enteroendocrine	C2CD4B	21	Enteroendocrine	5.41096e-68	2.74913	0.483	0.056	7.18846e-64
Enteroendocrine	MDK	21	Enteroendocrine	2.58445e-30	2.72716	0.862	0.492	3.43345e-26
Enteroendocrine	PAX4	21	Enteroendocrine	0	2.59839	0.276	0.001	0
Enteroendocrine	NEUROD1	21	Enteroendocrine	0	2.59731	0.391	0	0
Enteroendocrine	KLK12	21	Enteroendocrine	8.60265e-59	2.42559	0.253	0.017	1.14286e-54
Enteroendocrine	HEPACAM2	21	Enteroendocrine	8.3761e-57	2.36223	0.678	0.12	1.11276e-52
Enteroendocrine	KCTD12	21	Enteroendocrine	1.21083e-85	2.21174	0.575	0.064	1.60858e-81

## Sheet: Table S2
Table S2 List of genes that were significant in both correlation analysis and survival analysis
•	cor_pvalue:p-value (unadjusted) from correlation analysis
•	correlation:relative coefficient
•	sur_pvalue:p-value (unadjusted)from survival analysis
gene	cor_pvalue	correlation	sur_pvalue
ABO	0.00194458	0.695279	0.000984084
AGPS	0.0345077	-0.514706	0.00177333
AGRN	0.0436267	0.494461	0.00185959
AHCYL1	0.00300754	-0.67402	0.00250564
AK2	0.038721	-0.504902	0.00314904
ANKZF1	0.0111585	0.598406	0.00424956
APOE	0.00109793	-0.720735	0.00428558
BMS1	0.0129317	0.588596	0.00496991
BOLA3	0.0297444	0.526961	0.00498855
C1orf35	0.0470211	-0.487745	0.00545492
C4orf33	0.0329151	0.51865	0.00567828
CA14	0.0203227	0.556548	0.006031
CCDC78	0.0402329	0.501582	0.0067757
CCS	0.00181343	0.698529	0.00715239
CD200	0.0133891	0.58624	0.00791797
CDIPT	0.0330029	0.518429	0.00973274
CDK2	0.0385823	-0.505212	0.00997008
CDK5RAP2	0.0247148	-0.541667	0.0102264
CDK9	0.0403958	0.50123	0.0103309
CEACAM3	0.0458099	-0.490098	0.0121588
CEACAM5	0.00417479	0.656863	0.0122663
CEP128	0.0320378	-0.520886	0.0131331
CHST12	0.0187074	-0.562655	0.0151783
CX3CL1	0.0229377	0.547419	0.0155403
DCAF8	0.0118226	0.594596	0.0183249
DHRS7	0.0247148	0.541667	0.0183311
ERRFI1	0.000878791	0.729977	0.0188406
FBXL15	0.0174821	0.567569	0.0191824
FUCA2	0.0483082	-0.485294	0.0217926
GALT	0.0265609	0.536021	0.0221595
GAS8	0.0219082	0.550911	0.0222662
HOOK1	0.00130725	-0.713235	0.0225058
IDUA	0.0264388	0.536385	0.0227704
IFNLR1	0.0422628	0.49727	0.023512
ING5	0.0421293	-0.497549	0.0241354
INO80E	0.00791952	0.620098	0.0246219
JTB	0.0231938	0.546569	0.025611
KIF7	0.0141633	0.582392	0.0258601
KPNA5	0.0274436	0.533429	0.0259477
KRT10	0.0116467	0.595588	0.0279394
LRSAM1	0.0433144	-0.495098	0.0289468
LTBP4	0.0217466	0.551471	0.0290805
MAK16	0.0244834	0.542397	0.0303807
MAMDC4	0.0349999	0.513515	0.03121
MIPEP	0.0122006	0.592503	0.0318145
MYCBP	0.0308254	0.524054	0.0338362
NDUFA12	0.0116467	0.595588	0.0350126
NMNAT1	0.000196906	0.783786	0.0355153
NPDC1	0.00477609	0.64951	0.0361908
NPR2	0.0274053	0.53354	0.037379
NSMF	0.0266933	0.535628	0.0385338
NUMBL	0.00780247	0.621007	0.0387554
NXT2	0.0145843	0.58037	0.038819
PARK7	0.039833	0.502451	0.0389122
PATZ1	0.038123	0.506242	0.0402227
PLEKHA2	0.0490476	0.483908	0.0405378
POU2AF1	0.048946	0.484098	0.0408388
PPP1R26	0.0116495	0.595572	0.0424343
PRDM11	0.0214751	0.552418	0.0425522
PRDM16	0.0265144	0.53616	0.0452381
PXK	0.0097716	-0.606982	0.0454281
RAB17	0.0338783	0.516248	0.0466617

## Sheet: Table S3
Table S3 Enrichment scores of 50 hallmark pathways for each cell type
Pathway	Enteroendocrine	Tuft cell	Goblet	Mature Colonocytes1	SLC1	SLC2	Tumor cell
TNFA_SIGNALING_VIA_NFKB	0.274627	-1.00211	-0.360541	0.805819	-0.496245	-1.08037	0.605716
HYPOXIA	0.0660615	-0.994793	0.191808	-0.259916	-1.25689	-0.370336	0.588658
CHOLESTEROL_HOMEOSTASIS	-0.293227	-1.3999	0.268328	-1.36719	-0.590127	1.08995	1.38464
MITOTIC_SPINDLE	-1.04448	0.544335	0.0209708	-0.0913341	1.81431	1.14244	-1.61984
WNT_BETA_CATENIN_SIGNALING	0.132695	1.22571	0.795317	-1.1558	0.787443	1.45543	0.0769503
TGF_BETA_SIGNALING	1.3952	0.15762	-0.398555	0.0125758	-1.55336	-0.787795	-0.146718
IL6_JAK_STAT3_SIGNALING	-0.633471	-0.3189	-1.09666	1.19366	-1.43286	0.00863188	0.382654
DNA_REPAIR	-0.432508	-0.190117	-1.16332	-0.206437	-0.738008	-0.207989	1.62625
G2M_CHECKPOINT	-0.957442	-0.761443	-0.716735	0.25179	1.63697	-0.517842	0.624906
APOPTOSIS	0.481208	-0.219238	-0.733119	0.271559	-1.10513	-0.62071	0.324588
NOTCH_SIGNALING	-1.68233	-0.159518	-0.900686	-1.30182	0.436853	0.970065	-0.72637
ADIPOGENESIS	-0.907863	-1.28025	-0.0888032	-1.48737	-0.685516	0.824793	0.151915
ESTROGEN_RESPONSE_EARLY	-0.283487	-1.25183	0.285585	-1.37867	-0.496504	0.864787	-0.46393
ESTROGEN_RESPONSE_LATE	-0.475958	-1.1124	-0.00467834	-1.48611	-1.2567	0.25223	0.449356
ANDROGEN_RESPONSE	0.570212	-0.797754	0.915293	-0.436265	-1.72246	0.636226	-0.433597
MYOGENESIS	0.747202	-0.570353	-0.170097	-0.379978	-1.37938	0.544022	-0.0681387
PROTEIN_SECRETION	-0.0544976	1.13632	0.809406	-0.959412	-1.48437	1.54448	-0.591787
INTERFERON_ALPHA_RESPONSE	-0.913433	-0.520105	-0.230048	1.03121	-0.983818	0.458669	1.1054
INTERFERON_GAMMA_RESPONSE	-0.746662	-0.521588	-0.696553	1.5978	-1.13768	0.138316	0.963728
APICAL_JUNCTION	-0.373662	-0.828654	-0.612114	-0.190946	-0.810499	0.901434	0.00960287
APICAL_SURFACE	-0.882475	-0.0556066	0.0690755	0.0359825	0.309934	-0.835044	0.59277
HEDGEHOG_SIGNALING	0.321624	1.44904	1.11496	-0.68648	1.15135	0.0213852	-0.634977
COMPLEMENT	-0.627001	-0.432968	-0.652505	0.58145	-1.60521	0.487624	0.932431
UNFOLDED_PROTEIN_RESPONSE	0.132225	-0.163347	0.862027	-0.341429	0.279957	0.0364212	1.67225
PI3K_AKT_MTOR_SIGNALING	-0.823801	1.0755	-1.09526	0.423161	-0.747287	-0.771456	1.76191
MTORC1_SIGNALING	0.0934187	-0.770889	-1.09021	-0.511107	-0.432803	0.093109	2.06056
E2F_TARGETS	-0.918487	-0.550444	-0.880091	0.210697	1.26796	-0.586976	1.22452
MYC_TARGETS_V1	0.173916	-0.0775432	-0.970233	-0.334448	-0.354908	-0.411793	1.65703
MYC_TARGETS_V2	-0.620318	-0.638336	-0.901875	-0.582844	0.824531	0.264495	1.45797
EPITHELIAL_MESENCHYMAL_TRANSITION	0.12415	-1.00709	-0.609782	-0.41017	-1.27909	0.368153	1.08701
INFLAMMATORY_RESPONSE	-0.280657	-0.840205	-0.617558	1.18149	-1.12977	-0.0923346	0.962694
XENOBIOTIC_METABOLISM	0.0570744	-1.03497	-0.96485	-1.54898	-0.987967	0.173568	0.165086
FATTY_ACID_METABOLISM	-0.845989	-1.04428	-0.0139742	-1.33561	-0.820393	0.410144	0.161283
OXIDATIVE_PHOSPHORYLATION	-0.271143	-0.235258	-0.687081	-1.24053	-1.07635	-0.382888	0.828618
GLYCOLYSIS	-1.01658	-1.14423	0.357014	-1.18645	-0.946908	1.38372	1.22867
REACTIVE_OXYGEN_SPECIES_PATHWAY	0.415918	0.115294	-1.63069	-0.477777	-1.72578	-0.217466	1.34306
P53_PATHWAY	-0.671243	-0.722694	0.208481	0.496912	0.467636	-0.535565	-0.889361
UV_RESPONSE_UP	0.951305	-0.350294	-0.350808	-0.0723096	-0.768434	-1.66266	1.19702
UV_RESPONSE_DN	-0.511156	-0.0384623	0.496993	-1.30124	0.376753	0.964937	-1.14002
ANGIOGENESIS	0.69424	-0.00197558	-0.163559	-1.61721	-1.19534	0.955197	1.0983
HEME_METABOLISM	0.118048	0.204137	0.278235	-0.0772844	-1.78414	2.05488	-1.3012
COAGULATION	-0.125301	-0.724758	-0.306816	-1.07098	-1.44601	0.999854	1.03912
IL2_STAT5_SIGNALING	-0.61652	-0.402955	-0.597831	1.62421	-1.34608	0.198512	0.420518
BILE_ACID_METABOLISM	-0.325927	-1.14838	0.250576	-1.40831	0.070918	0.648859	-0.180481
PEROXISOME	-0.688742	0.0765379	-0.900747	-1.48402	-1.12095	0.596638	0.63921
ALLOGRAFT_REJECTION	-0.399681	-0.363541	-1.12393	1.83363	-1.30697	-0.499629	0.914128
SPERMATOGENESIS	-0.64922	0.0129964	-0.365821	0.277749	1.65872	-1.84327	-0.239251
KRAS_SIGNALING_UP	0.594252	-0.821375	-1.23272	0.571802	-1.21868	-0.0626176	0.778336
KRAS_SIGNALING_DN	-0.285509	-1.85132	0.958888	-0.319369	0.300077	-1.34468	0.258072
PANCREAS_BETA_CELLS	2.19425	0.259096	-1.03143	0.321555	-0.211596	-0.925356	-0.550533

## Sheet: Table S4
Table S4 Differentially expressed genes in pseudotime of malignant epithelial cells
•	gene	Differentially expressed genes in pseudotime of malignant epithelial cells(q<0.05)
•	cluster	The cluster where the gene is located
gene	cluster
JCHAIN	1
IGHA2	1
IGHA1	1
CA7	1
CA1	1
PLCG2	1
MZB1	1
BEST4	1
OTOP2	1
IGLV2-14	1
CLCA1	1
ING1	1
ITLN1	1
MT1H	1
IGHM	1
CARS2	1
MS4A12	1
CD69	1
IGHV3-23	1
IL7R	1
DERL3	1
PAX4	1
CA2	1
RETNLB	1
ANPEP	1
MS4A1	1
CD79A	1
DMBT1	1
CACNA1A	1
MT1M	1
IGKV4-1	1
IGKV1-39	1
ADH1C	1
LEFTY1	1
NEUROD1	1
HSPA1A	1
HOPX	1
IGHV3-7	1
FCGBP	1
G0S2	1
LYZ	1
LGALS2	1
CD177	1
IGHV3-74	1
NEUROG3	1
IGLV2-11	1
HIST1H1B	1
IGHV4-34	1
REP15	1
IGKV2D-28	1
AQP5	1
RARRES2	1
IGLV1-47	1
MT1G	1
IGHV3-15	1
FOXI1	1
CENPF	1
AVIL	1
CLDN5	1
MT1X	1
RGS16	1
CLU	1
HEPACAM2	1
IGKV3-15	1
MIR7-3HG	1
IGKV3-20	1
NOS2	1
IGHV4-59	1
KLRC1	1
CD37	1
PEG10	1
ANGPTL4	1
IGKV3-11	1
CD2	1
AP001626.1	1
NR0B2	1
MT2A	1
RGMB	1
GADD45G	1
MKI67	1
BEST2	1
ADH1B	1
MAFB	1
IL17C	1
RMRP	1
PRAC1	1
L1TD1	1
C2CD4B	1
AKR1B10	1
ASPM	1
IGLV2-8	1
NUSAP1	1
ARC	1
MUC12	1
HEPHL1	1
HMMR	1
HIST1H3B	1
DNAJB4	1
FRRS1L	1
HTR3E	1
PARD6G-AS1	1
IGFALS	1
NRP2	1
POU3F1	1
EGR3	1
PCK1	1
ID4	1
CCDC80	1
MT1F	1
FILIP1L	1
CDKN1C	1
MS4A8	1
HIST1H1D	1
FSCN1	1
LRRC26	1
ATOH1	1
ABCC8	1
CRYM	1
IGKV1-9	1
AURKB	1
ANKRD37	1
CYB5D2	1
HIST1H2AJ	1
EGR2	1
MT1A	1
IGFBP3	1
LINC00659	1
IGHV4-39	1
IGHV3-48	1
C9orf135	1
CD160	1
GIMAP7	1
MSX1	1
OGN	1
CENPE	1
ARL4D	1
ANKRD36C	1
HIST1H3G	1
CCDC144A	1
MT1E	1
PRC1	1
ARG2	1
HIST1H4C	1
AC104024.1	1
RAMP3	1
CYP1B1	1
CYTIP	1
PIK3R3	1
HIST1H2AG	1
IER5	1
B3GNT6	1
HIST2H4B	1
RHOBTB3	1
DLGAP5	1
PDK4	1
POU2F3	1
AIRE	1
MEF2C	1
ID1	1
CLSPN	1
JAM2	1
KCTD12	1
GSTA1	1
GDPD3	1
C2CD4A	1
NOV	1
BDNF	1
GTSE1	1
APOB	1
MCM7	1
AKR1C3	1
ASF1B	1
RGPD2	1
KIF20B	1
RASD1	1
C10orf99	1
MFAP4	1
PIF1	1
FAM83D	1
CDK14	1
KPNA2	1
HIST3H2A	1
HIST1H1E	1
DISP2	1
NDRG1	1
FOXQ1	1
LIMD2	1
ARL14	1
IGFN1	1
NDUFV2-AS1	1
HMGCS2	1
HSPA2	1
KCNQ1OT1	1
ID2	1
PLVAP	1
CEP55	1
ANK2	1
BMP5	1
LGR5	1
CATSPERG	1
CABP7	1
ETV1	1
PRPH	1
BEX5	1
OTUD1	1
IL1R2	1
HES5	1
MYL2	1
HIST1H4H	1
ID3	1
CHP2	1
NR2F2	1
HIST1H1A	1
CENPM	1
MATK	1
CHAC1	1
HOXB8	1
CR2	1
HOXB-AS3	1
HELLS	1
BCAS1	1
IGLV3-1	1
NXPE4	1
NPPC	1
NR4A2	1
AXIN2	1
FCRL2	1
CDC6	1
MCM5	1
POU4F1	1
CDC20B	1
MBOAT4	1
GABRB3	1
NEURL1	1
IGKV1-17	1
ANLN	1
CCL15	1
LBH	1
EPHB3	1
HIST1H2BH	1
CD8B	1
CMYA5	1
HOXA9	1
B4GALNT2	1
KRT13	1
RIMBP2	1
ASPSCR1	1
CD96	1
CD22	1
PCDH10	1
MIAT	1
ADAMTS1	1
GALNT8	1
FAM13A	1
AC004556.1	1
ELFN1	1
COLCA2	1
MYLIP	1
CDCA7	1
DEPDC7	1
CDKN2B	1
OR51E1	1
C21orf58	1
HIST1H3F	1
ARHGAP11A	1
LINC00668	1
IGLV5-48	1
RAD51AP1	1
PF4	1
IL2	1
NTF3	1
DEPDC1	1
HJURP	1
HES1	1
DNASE1L3	1
NR4A3	1
APOLD1	1
HIST1H2AL	1
MAOA	1
PDE4B	1
LINC00877	1
HIST1H2AH	1
NCF1	1
FAM111B	1
CDHR5	1
ITPKC	1
KCNJ6	1
HMX2	1
HOXD1	1
DCLK2	1
LMO2	1
DAB2	1
CKAP2	1
LTC4S	1
MIR222HG	1
PLA2G10	1
RAP1GAP	1
RASSF10	1
ANXA2R	1
EYA2	1
FSIP2	1
PDIA2	1
DLGAP1-AS2	1
LSP1	1
KCNMA1	1
ACTN2	1
FMN2	1
CBR3	1
CITED2	1
EDN2	1
BMP2	1
LDLRAD4	1
EGR1	1
HIST1H2AE	1
KIAA1324	1
NEFH	1
PKDCC	1
HIST1H2BN	1
MYT1L	1
HIST1H2AC	1
DAPK1	1
GATA3-AS1	1
HIST2H2BE	1
GSTM3	1
FADS3	1
CD14	1
KIFC1	1
BUB1	1
EGLN3	1
CD44	1
MT3	1
KIAA0040	1
GADD45B	1
CACNG8	1
POLD4	1
PLK2	1
ADRB2	1
MID1IP1	1
KIF2C	1
GRIK2	1
PTGDR	1
CEBPD	1
DLL4	1
FAM117A	1
C5orf38	1
CNKSR3	1
ECT2	1
HIST1H2BG	1
PTPN22	1
KIF23	1
CLEC2D	1
ACY3	1
NUMBL	1
MYBL1	1
NCAPG	1
PLN	1
DIO2	1
DUSP6	1
ITGA4	1
KIF11	1
KRT15	1
HAS2	1
PTPN7	1
BRCA1	1
DNMT1	1
CDCA8	1
ADH6	1
LMNB1	1
KRT4	1
CTTNBP2	1
GRASP	1
CLDN6	1
ISYNA1	1
ATF3	1
DTL	1
RAB26	1
IFI30	1
CCR10	1
CAPS	1
FAT3	1
NEFL	1
COL25A1	1
GIMAP1	1
GPT	1
KIF19	1
KIF4A	1
LGALS9C	1
HOXB2	1
ATF7IP2	1
IER3	1
HIST1H2BF	1
FAM43A	1
LINC00309	1
PLA2G4D	1
HIST1H4F	1
AKAP7	1
MYCL	1
CCR6	1
AQP1	1
IQGAP3	1
PCDH17	1
C15orf48	1
LEAP2	1
FRMD1	1
HIST2H2BF	1
LRRC32	1
CITED4	1
CHAF1A	1
NDC80	1
HPDL	1
PLCXD1	1
EAF2	1
ARID5B	1
PCLO	1
FOXM1	1
IGLC7	1
MAP2K6	1
ATAD2	1
HSD11B2	1
MVD	1
POU2F2	1
CKAP2L	1
HOXB13	1
APBB1IP	1
PITX1	1
HIST1H1C	1
C5AR1	1
GDF10	1
EEPD1	1
PTCH2	1
IGFBP4	1
FLRT3	1
PHF19	1
FBXO32	1
DIAPH3	1
ESCO2	1
ARHGEF39	1
CD72	1
ITGB8	1
HOXA11	1
AP003774.4	1
MESP1	1
BCAM	1
KBTBD7	1
CDC42EP3	1
RASSF6	1
ADTRP	1
DAND5	1
MIR3681HG	1
HOTAIRM1	1
NR3C1	1
NFKBID	1
MELK	1
PCDH9	1
ITPR2	1
DIO3	1
REEP6	1
GNG2	1
IKZF3	1
CD248	1
EXO1	1
MEIS2	1
CCSER1	1
NPTX1	1
HUNK	1
PODXL2	1
HRC	1
ADCY5	1
FBXO5	1
DDX3Y	1
NBPF14	1
PLIN5	1
PDZD3	1
MUC4	1
HIST1H4B	1
GABARAP	1
OBSCN	1
FASN	1
NOL4	1
COL27A1	1
NCAPH	1
PITX2	1
DRAIC	1
LINC01623	1
HAGHL	1
CLDN15	1
AR	1
MAP1A	1
KIF14	1
JDP2	1
PRUNE2	1
ERO1B	1
AXDND1	1
HIST1H2AI	1
HYAL1	1
CCL28	1
GDF5OS	1
IGHV4-28	1
KIAA0087	1
POTEC	1
IER5L	1
NOTCH2	1
KLLN	1
PRR11	1
CEP78	1
PSRC1	1
NLRP7	1
ITGA1	1
FANCI	1
KCNK5	1
FMOD	1
HIST1H2BJ	1
GMPR	1
NRCAM	1
ANO7	1
C6orf141	1
GIF	1
NKX2-1	1
MNDA	1
ALDH1L1	1
IFIH1	1
CEBPA	1
MFSD12	1
LINC00484	1
KLK2	1
BRCA2	1
CDCA2	1
LGALS9B	1
ETS1	1
FOXA2	1
NUDT1	1
MEIS1	1
PROM1	1
MAF	1
CD19	1
PRSS35	1
MLXIPL	1
HIST1H3A	1
ARIH2OS	1
HIST1H2BL	1
CLDN8	1
CSF3	1
MEGF6	1
PPARG	1
IGKC	2
PYY	2
GUCA2B	2
IGLC2	2
AQP8	2
MUC5AC	2
GUCA2A	2
IGLL5	2
IGHG1	2
IGHG3	2
CLCA4	2
HPGDS	2
DUOXA2	2
RGS13	2
CCL5	2
REG4	2
MLN	2
NUPR1	2
LYPD8	2
CEACAM7	2
IGHG2	2
CFD	2
ECM1	2
DUOX2	2
CTSE	2
IGHV3-21	2
HPGD	2
NMU	2
CTSG	2
APOL1	2
CLIC3	2
DCN	2
LAIR2	2
CPB1	2
CKB	2
LINC00520	2
ANXA10	2
ADAMDEC1	2
PSCA	2
MSLN	2
PLAC9	2
MGP	2
GPX3	2
PDZK1IP1	2
CPA3	2
IGFBP7	2
CMA1	2
HSD17B2	2
MIA	2
DHRS9	2
MS4A2	2
KLK11	2
KLK1	2
MUC17	2
LAMB3	2
IGKV1-12	2
CYP3A4	2
IGKV1-5	2
ALDOB	2
PTPRC	2
GSN	2
C11orf86	2
CDKN2B-AS1	2
PTGDS	2
KLRC2	2
IGLV1-44	2
HMOX1	2
HCST	2
COL17A1	2
HSPB3	2
ANXA13	2
CD38	2
RNF186	2
DMKN	2
PKIB	2
NTRK2	2
FABP1	2
AGR2	2
RNASE1	2
FIBCD1	2
AZGP1	2
GCNT3	2
CRIP1	2
KRT20	2
RGS5	2
NPSR1	2
PYGB	2
FABP2	2
RARRES3	2
ONECUT3	2
CYP1A1	2
PRSS22	2
PDLIM7	2
LAMA3	2
PHLDA3	2
LCP1	2
FRZB	2
FGL2	2
ALOX5	2
GABRA2	2
ADIRF	2
DEFB1	2
OASL	2
EVL	2
RAB27A	2
PALMD	2
MEP1A	2
C3	2
CDHR2	2
COL16A1	2
LXN	2
FFAR4	2
GMFG	2
DPP4	2
MUC1	2
PNCK	2
LINC01088	2
AHNAK2	2
MS4A7	2
ABCG2	2
CHI3L2	2
HHLA2	2
ARHGAP29	2
QSOX1	2
MALL	2
HRCT1	2
FOLR2	2
PLAT	2
RNF39	2
FAM177B	2
LINC01133	2
ENTPD2	2
RAB3B	2
NT5E	2
C2orf88	2
CEMIP	2
PSORS1C1	2
APOL2	2
GGT1	2
FUOM	2
PSTPIP1	2
EVI2B	2
GNG11	2
ADGRF1	2
IGHV3-20	2
GYPC	2
ABHD2	2
LINC01082	2
GATA2	2
ARRDC4	2
CCPG1	2
MMP28	2
ENTPD8	2
CALCRL	2
CIDEC	2
ME1	2
EPS8L1	2
A2M	2
AGR3	2
MLPH	2
LAMA1	2
PTPRR	2
MACC1	2
DSG3	2
AOC1	2
CDKN1A	2
CYP2S1	2
PLOD2	2
BTNL3	2
PLLP	2
FKBP1B	2
CASP5	2
PARM1	2
ARHGDIG	2
C11orf53	2
KRT19	2
GPR153	2
HKDC1	2
GPRC5C	2
METRN	2
DDX60	2
FER1L6	2
GBP3	2
APOBEC1	2
CES2	2
CFB	2
MCTP1	2
MIR210HG	2
PRR15	2
GBP2	2
C17orf67	2
KIT	2
BTNL8	2
NMUR2	2
PECAM1	2
CLIC5	2
IL18	2
ARX	2
CAPN11	2
AFAP1-AS1	2
ITGA2	2
CAPN9	2
CREB3L1	2
GDA	2
CADPS	2
B3GALT5	2
BHLHE41	2
RP1	2
MSN	2
GJB4	2
CYBRD1	2
REG3A	3
REG1A	3
RBP1	3
RAB20	3
HSPA6	3
PCP4	3
CXCL10	3
LCN15	3
PPBP	3
FN1	3
IRS2	3
IDO1	3
CTGF	3
CA9	3
CXCL11	3
DKK1	3
OLFM4	3
EGR4	3
RBP4	3
HLA-DRB5	3
CLDN2	3
CXCL8	3
RBP2	3
FGGY	3
CCL20	3
BAMBI	3
KRT23	3
CXCL1	3
DUSP2	3
CXCL13	3
CYR61	3
BIRC3	3
EDN1	3
PRSS23	3
APCDD1	3
HLA-DRA	3
FGF19	3
CDK1	3
GAL	3
CCNB1	3
CXCL3	3
KLK6	3
PLAU	3
CXCL9	3
ALDH1A1	3
PLIN2	3
FABP3	3
PTTG1	3
NKD1	3
HLA-DPA1	3
CES1	3
PCNA	3
CYP2W1	3
CXCL2	3
GZMB	3
HLA-DPB1	3
IFNB1	3
FAM3B	3
MYC	3
CSF2	3
IL23A	3
NCOA7	3
GGH	3
PLK1	3
CSTA	3
CDKN3	3
RCAN1	3
PRSS33	3
CCNB2	3
INSIG1	3
BIRC5	3
EREG	3
PSAT1	3
CPE	3
LIF	3
CD74	3
GDF15	3
PHGDH	3
CCNA2	3
PHLDA1	3
ANKRD22	3
PLAUR	3
HLA-DQB1	3
MAD2L1	3
HMGB2	3
MYBL2	3
RND1	3
CENPW	3
CKS1B	3
PTPRO	3
FOSL1	3
ASCL2	3
CENPA	3
IFNL2	3
GTF2A2	3
MRLN	3
GLIPR1	3
CALCA	3
LY6E	3
DPEP1	3
FKBP10	3
HES6	3
GINS2	3
ACAT2	3
NPTX2	3
CCND1	3
BOK-AS1	3
HSPH1	3
FEN1	3
APOBEC3C	3
CFI	3
DUSP5	3
PBK	3
CDCA3	3
PLTP	3
NUF2	3
AREG	3
ICAM1	3
AGT	3
NOX1	3
CDT1	3
CDC25B	3
BATF2	3
PHACTR3	3
QPRT	3
CLDN10	3
IGFBP2	3
MTHFD2	3
CTLA4	3
PDE4C	3
PPIF	3
EIF1AY	3
PCBD1	3
ASNS	3
AIM2	3
CKS2	3
APOA2	3
INHBB	3
RNASEH2A	3
GJB2	3
MRPL18	3
ADAM19	3
CACYBP	3
C20orf27	3
RBCK1	3
LARP6	3
PLCB4	3
DHFR	3
GPR155	3
ERRFI1	3
CREB5	3
PROX1	3
FBLN1	3
IFITM2	3
E2F1	3
DNTTIP1	3
CREM	3
GNG4	3
CASP1	3
MND1	3
ERICH4	3
IGF2BP1	3
FERMT1	3
LURAP1L	3
CENPN	3
PTP4A3	3
ACE2	3
AP003774.1	3
ARHGDIB	3
L1CAM	3
ETV4	3
MPP1	3
GADD45A	3
PFN2	3
CENPU	3
PLEKHB1	3
MKKS	3
C6orf48	3
CKMT2	3
BIK	3
PHYHIPL	3
GEM	3
DTYMK	3
IFITM1	3
CEL	3
PROCR	3
LINC01411	3
MCM3	3
PSTPIP2	3
NPM3	3
KNSTRN	3
FDPS	3
DHCR7	3
CLDN1	3
PMAIP1	3
CDCA5	3
FDFT1	3
CRLS1	3
AHCY	3
ARID3A	3
MAP7D2	3
GPCPD1	3
CTSH	3
MRPL43	3
CDK4	3
CDC45	3
DUSP10	3
HMGB3	3
ELFN1-AS1	3
HLA-DMB	3
C6orf222	3
ICOS	3
CTSV	3
RFC4	3
PLA2G12B	3
BBC3	3
RAP2B	3
PSPH	3
LDHB	3
RANBP1	3
PGK1	3
KLK15	3
CPA2	3
CRNDE	3
AOAH	3
ACSL6	3
EVA1A	3
MANF	3
ANXA6	3
LYAR	3
MOSPD1	3
KRT40	3
MCM6	3
ALDOA	3
EMC7	3
MYEOV	3
AVPI1	3
B4GALT5	3
FKBP11	3
IFI16	3
CGA	3
C2	3
PEPD	3
DUSP1	3
EIF4EBP1	3
EPHA2	3
POLR3K	3
CTNNA2	3
LAPTM4B	3
DPM1	3
CSE1L	3
PSMB9	3
RAD51	3
DNAJB11	3
PDLIM3	3
PARVB	3
C16orf74	3
BAG2	3
FBL	3
H2AFZ	3
NME1	3
HMGA1	3
HSD17B7	3
RCN1	3
CCDC34	3
CENPH	3
DUT	3
ERP27	3
NES	3
CALCB	3
CPVL	3
PIR	3
GARS	3
POLR2J3	3
GCSH	3
DTD1	3
PRNP	3
CD3EAP	3
CTNNAL1	3
NFKBIA	3
MPV17L	3
HACD3	3
CD47	3
PTK7	3
ORM1	3
DNAJC9	3
RDX	3
EPDR1	3
MZT1	3
CYP27A1	3
BRIX1	3
PERP	3
ALDH1B1	3
FKBP4	3
FJX1	3
ARSE	3
MEX3A	3
ART3	3
NDUFB8	3
BCL2L12	3
GLA	3
CPNE1	3
PARD6B	3
PFDN4	3
MAP3K8	3
COTL1	3
PAICS	3
DLX6	3
FABP5	3
GGCT	3
APMAP	3
NQO1	3
AMOTL2	3
CTSC	3
EBP	3
DSCC1	3
FADS1	3
C2orf54	3
MCM2	3
NFE2L3	3
DEDD2	3
NOP56	3
KLF10	3
PHLDA2	3
CMSS1	3
ANP32E	3
COCH	3
MAD2L2	3
ADSL	3
PSMC2	3
ARL6IP1	3
OIP5	3
DKC1	3
NAP1L1	3
PKIG	3
MTHFD1L	3
ADK	3
OSER1	3
CALU	3
NEU1	3
NXT1	3
NUP37	3
HSPA14	3
ATP6AP2	3
PIM3	3
ABCF2	3
PRDX4	3
ANOS1	3
RGN	3
ODC1	3
MEST	3
BOP1	3
LINC00460	3
AJUBA	3
NOS3	3
LIN7A	3
NFKBIE	3
AIMP2	3
RMI2	3
HSP90AA1	3
FAM84B	3
DEF8	3
IRF8	3
CHORDC1	3
PPIL1	3
PGD	3
CLN3	3
ASB9	3
ELOVL5	3
KRT10	3
DEGS1	3
MAPRE1	3
BTG3	3
LSAMP	3
PSMG1	3
DCUN1D5	3
CXADR	3
CLDN9	3
CCND2	3
CDCA4	3
HSPB8	3
MIS18A	3
NAA20	3
NCEH1	3
PPA1	3
GYG1	3
CLN6	3
ATP1B3	3
LINC01315	3
LYRM1	3
IDH2	3
NUDT5	3
NME4	3
ENO1	3
DUSP14	3
CMTM8	3
CCT7	3
PNO1	3
GPC4	3
CCT5	3
MYADM	3
GCHFR	3
HAUS1	3
ITPA	3
RNASET2	3
HNRNPA1L2	3
GPATCH4	3
KRT17	4
KRT6A	4
MMP7	4
IGFBP6	4
CXCL14	4
KRT16	4
PCSK1N	4
KRT6B	4
CCL26	4
REG1B	4
GZMA	4
CCL4	4
PI3	4
IFI6	4
CRYAB	4
NDUFA4L2	4
DEFA6	4
GNLY	4
KLK12	4
IGFL2	4
MUC6	4
CCL4L2	4
KRT7	4
DEFA5	4
NOTUM	4
LGALS1	4
IFNG	4
FGFBP1	4
PLA2G2A	4
CALB1	4
NTS	4
AKAP12	4
PMP22	4
IGHG4	4
CCL3	4
CCK	4
ISG15	4
IGFBP1	4
IFIT1	4
ACHE	4
IL1B	4
NXPH4	4
PRSS1	4
BST2	4
CRYBA2	4
LCN2	4
BAG3	4
NPW	4
RGS2	4
RAMP1	4
PTGS2	4
IFNL1	4
F3	4
CD59	4
MUC5B	4
CD109	4
COL9A3	4
NKG7	4
CD7	4
CTH	4
ANXA1	4
RARRES1	4
RASL11A	4
CD55	4
HLA-DRB1	4
MTRNR2L8	4
MYL9	4
HSPA1B	4
RGS1	4
CST7	4
KLK7	4
ALOX5AP	4
REG3G	4
DUSP4	4
HSPB1	4
NMB	4
B3GNT7	4
COL6A1	4
CD3D	4
MXRA5	4
LMTK3	4
CAV2	4
MX1	4
PLAC8	4
MMP10	4
IL33	4
ASB4	4
MTRNR2L1	4
CRABP2	4
MARCO	4
IFI44L	4
GPR183	4
CDKN2A	4
FCER1G	4
ASS1	4
IFI44	4
EMP1	4
CSTB	4
C4BPB	4
LINC01615	4
CEACAM1	4
PON3	4
ERO1A	4
RHOD	4
LEMD1	4
EGFL7	4
ALDOC	4
CITED1	4
FBXO2	4
HES4	4
CAV1	4
QPCT	4
PIWIL1	4
KLF2	4
MFGE8	4
PGF	4
FCGR2A	4
CSRP2	4
FXYD5	4
RAET1L	4
HMGCS1	4
NRN1	4
LAMC2	4
MCOLN3	4
MDK	4
KRT80	4
ISG20	4
MSMO1	4
KCNK1	4
NPB	4
OAS3	4
PRDM1	4
HTRA1	4
LINC00685	4
MYH13	4
H1F0	4
HLA-DMA	4
DDIT3	4
IL32	4
MTRNR2L12	4
FGF20	4
PMEPA1	4
GLRX	4
GPX8	4
GBP1	4
HSPA5	4
DLL1	4
DNAJC12	4
PLA2G16	4
ANXA3	4
FXYD4	4
HERPUD1	4
DNAJA4	4
BHLHE40	4
LTBP3	4
MSX2	4
CXCL16	4
LINC00261	4
KDELR3	4
GULP1	4
MIR4435-2HG	4
OAS1	4
LINC01559	4
MLLT11	4
DNAJB9	4
CLCF1	4
CD48	4
CEACAM6	4
F10	4
AK1	4
RHOF	4
KLK8	4
FHL2	4
MX2	4
HIST1H2BD	4
PRSS3	4
ANG	4
BMP7	4
ANXA5	4
CNTD2	4
EPSTI1	4
IFITM3	4
RAMP2	4
ITGB7	4
KISS1R	4
ATP6V1C2	4
AKR1B1	4
PIM1	4
C3orf14	4
BLVRA	4
ABCB1	4
CMPK2	4
COL1A1	4
DNAJA1	4
PAM	4
IL2RA	4
ABHD12B	4
HHEX	4
MORC4	4
NXN	4
RGS10	4
HSPA4L	4
GPRC5A	4
C12orf75	4
EFNA3	4
DHDH	4
CASC8	4
KRT86	4
LDHA	4
LGALSL	4
IFNGR1	4
PRAF2	4
GCAT	4
LRIF1	4
ATP1B1	4
NEURL3	4
HERC5	4
KRT83	4
BCL2L1	4
KLC3	4
MICA	4
PLIN3	4
DYNLT3	4
ACAP1	4
COL1A2	4
DBN1	4
BLOC1S2	4
CHPF	4
APOC1	4
CRELD1	4
KLHL25	4
LINC01235	4
NT5C3A	4
IL2RG	4
DAPP1	4
PPIC	4
IL6	4
RGS19	4
IRF7	4
EID1	4
PHKG1	4
PACSIN3	4
PPM1K	4
FGFR1	4
FCGR3A	4
GOLT1A	4
HOMER3	4
CEACAM5	4
C1orf56	4
CD40	4
CLIC4	4
B4GALT1	4
GPT2	4

## Sheet: Table S5
Table S5 The top 20 differentially expressed genes of each T cell subtype
•	p_val : p-value (unadjusted)
•	avg_logFC : log fold-chage of the average expression between the given cell cluster and the left cell clusters. Positive values indicate that the gene is more highly expressed in the given cluster.
•	pct.1 : The ratio of expression in sessile serrated adenoma and sessile serrated adenoma with dysplasia
•	pct.2 : The ratio of expression in the normal tissue
•	p_val_adj : Adjusted p-value, based on bonferroni correction using all genes in the dataset.
gene	seurat_clusters	celltypes	p_val	avg_log2FC	pct.1	pct.2	p_val_adj
HSPA6	7	CD8+ T cells	0	4.08888	0.412	0.043	0
GZMK	6	CD8+ T cells	0	3.66862	0.946	0.116	0
HSPA1A	7	CD8+ T cells	0	3.01546	0.967	0.428	0
HMGB2	14	CD8+ T cells	7.10049e-264	2.97524	0.959	0.415	9.433e-260
HSPA1B	7	CD8+ T cells	0	2.89862	0.956	0.355	0
MKI67	14	CD8+ T cells	0	2.8766	0.598	0.015	0
CENPF	14	CD8+ T cells	0	2.77013	0.517	0.028	0
CKS1B	14	CD8+ T cells	0	2.71177	0.786	0.094	0
NUSAP1	14	CD8+ T cells	0	2.69656	0.6	0.039	0
BIRC5	14	CD8+ T cells	0	2.69065	0.579	0.01	0
HMGN2	14	CD8+ T cells	7.51755e-243	2.48021	0.987	0.563	9.98707e-239
CXCL13	14	CD8+ T cells	3.09801e-198	2.37927	0.328	0.04	4.1157e-194
ASPM	14	CD8+ T cells	0	2.37772	0.393	0.011	0
HSPB1	7	CD8+ T cells	6.30136e-233	2.34948	0.595	0.289	8.37136e-229
IFNG	7	CD8+ T cells	0	2.27894	0.554	0.17	0
CDK1	14	CD8+ T cells	0	2.22461	0.48	0.014	0
BAG3	7	CD8+ T cells	0	2.14555	0.327	0.067	0
PCNA	14	CD8+ T cells	2.38993e-193	2.10414	0.646	0.16	3.17502e-189
DNAJB1	7	CD8+ T cells	0	2.08809	0.97	0.657	0
CMC1	6	CD8+ T cells	0	2.07358	0.549	0.17	0
KLRC2	1	γδ T cells	0	3.09617	0.686	0.054	0
GZMA	1	γδ T cells	0	2.6905	0.837	0.392	0
KIR2DL4	1	γδ T cells	0	2.5162	0.506	0.023	0
KLRC1	1	γδ T cells	0	2.3004	0.332	0.048	0
FCER1G	1	γδ T cells	0	2.20188	0.35	0.037	0
CD160	1	γδ T cells	0	1.93418	0.553	0.115	0
KLRD1	1	γδ T cells	0	1.91644	0.699	0.162	0
HOPX	1	γδ T cells	0	1.90868	0.804	0.308	0
GNLY	1	γδ T cells	0	1.90787	0.359	0.089	0
ITGA1	1	γδ T cells	0	1.71118	0.622	0.215	0
CD63	1	γδ T cells	0	1.68304	0.877	0.46	0
CCL5	1	γδ T cells	0	1.67832	0.992	0.597	0
ENTPD1	1	γδ T cells	0	1.57273	0.331	0.07	0
CD7	1	γδ T cells	0	1.53959	0.966	0.7	0
LAT2	1	γδ T cells	0	1.49883	0.29	0.031	0
GZMB	1	γδ T cells	0	1.47137	0.55	0.176	0
PLPP1	1	γδ T cells	0	1.4601	0.233	0.031	0
LAYN	1	γδ T cells	0	1.43242	0.288	0.051	0
KRT86	1	γδ T cells	0	1.42615	0.152	0.014	0
LDLRAD4	1	γδ T cells	0	1.36185	0.514	0.211	0
CCR7	3	Naïve T cells	0	1.97859	0.582	0.109	0
LEF1	3	Naïve T cells	0	1.82219	0.361	0.043	0
LMNA	2	Naïve T cells	0	1.63142	0.509	0.216	0
C1orf162	3	Naïve T cells	0	1.61992	0.295	0.038	0
KLF2	3	Naïve T cells	0	1.57711	0.503	0.207	0
GPR183	2	Naïve T cells	0	1.45635	0.756	0.326	0
ANXA1	2	Naïve T cells	0	1.44569	0.885	0.525	0
PASK	3	Naïve T cells	0	1.41926	0.241	0.061	0
AIF1	3	Naïve T cells	0	1.3767	0.227	0.037	0
MAL	3	Naïve T cells	0	1.33814	0.338	0.09	0
CCL20	2	Naïve T cells	2.30334e-108	1.32495	0.258	0.144	3.05999e-104
LDHB	3	Naïve T cells	0	1.26139	0.874	0.619	0
NOSIP	3	Naïve T cells	0	1.22875	0.482	0.253	0
IL6ST	3	Naïve T cells	0	1.22543	0.305	0.091	0
CD55	3	Naïve T cells	9.79478e-224	1.18516	0.43	0.26	1.30124e-219
AHNAK	2	Naïve T cells	0	1.16867	0.533	0.228	0
PLAC8	3	Naïve T cells	0	1.16811	0.366	0.136	0
CCR6	2	Naïve T cells	0	1.16032	0.381	0.128	0
AREG	3	Naïve T cells	1.67614e-267	1.10955	0.438	0.234	2.22676e-263
ACTN1	3	Naïve T cells	0	1.10688	0.164	0.013	0
IL7R	4	CD4+ T cells	0	1.67762	0.857	0.562	0
CD40LG	4	CD4+ T cells	0	1.39258	0.346	0.117	0
KLRB1	4	CD4+ T cells	0	1.14653	0.824	0.516	0
GIMAP4	4	CD4+ T cells	2.71402e-149	0.781224	0.489	0.358	3.60558e-145
AQP3	4	CD4+ T cells	2.03823e-107	0.766193	0.321	0.209	2.70779e-103
ERN1	4	CD4+ T cells	1.58564e-85	0.762058	0.195	0.11	2.10652e-81
RORA	4	CD4+ T cells	8.61038e-177	0.753721	0.578	0.429	1.14389e-172
GIMAP7	4	CD4+ T cells	3.48971e-142	0.719803	0.556	0.434	4.63608e-138
IFNGR1	4	CD4+ T cells	9.03092e-93	0.71828	0.265	0.167	1.19976e-88
GIMAP1	4	CD4+ T cells	2.79422e-103	0.697515	0.409	0.302	3.71212e-99
CD2	4	CD4+ T cells	0	0.694511	0.842	0.761	0
IFI44	4	CD4+ T cells	3.30969e-92	0.688818	0.144	0.068	4.39692e-88
CCR6	4	CD4+ T cells	6.9575e-93	0.68431	0.251	0.149	9.24304e-89
ADAM19	4	CD4+ T cells	3.82862e-45	0.678268	0.123	0.071	5.08632e-41
PRR5	4	CD4+ T cells	1.29675e-53	0.676692	0.217	0.148	1.72273e-49
LGALS3	4	CD4+ T cells	8.81482e-85	0.671957	0.406	0.309	1.17105e-80
IL18R1	4	CD4+ T cells	5.08658e-65	0.662057	0.149	0.083	6.75752e-61
ANXA1	4	CD4+ T cells	1.87508e-278	0.631109	0.776	0.544	2.49104e-274
DPP4	4	CD4+ T cells	1.9907e-79	0.6284	0.114	0.051	2.64465e-75
LTB	4	CD4+ T cells	4.42825e-223	0.622742	0.771	0.576	5.88293e-219
CXCL13	12	Regulatory T cells	0	4.17738	0.391	0.037	0
IL2RA	5	Regulatory T cells	0	2.84251	0.433	0.037	0
BATF	5	Regulatory T cells	0	2.60471	0.726	0.212	0
ICA1	12	Regulatory T cells	0	2.51975	0.545	0.042	0
NMB	12	Regulatory T cells	1.88334e-167	2.32475	0.272	0.048	2.50202e-163
CTLA4	5	Regulatory T cells	0	2.30707	0.502	0.069	0
FOXP3	5	Regulatory T cells	0	2.30398	0.404	0.009	0
LAIR2	5	Regulatory T cells	0	2.23464	0.379	0.022	0
PDCD1	12	Regulatory T cells	0	2.21364	0.501	0.081	0
AC133644.2	5	Regulatory T cells	0	2.21269	0.316	0.045	0
MIR4435-2HG	5	Regulatory T cells	0	2.07474	0.51	0.099	0
CARD16	5	Regulatory T cells	0	1.95198	0.691	0.282	0
GNG4	12	Regulatory T cells	0	1.90111	0.233	0.004	0
MAGEH1	5	Regulatory T cells	7.9729e-303	1.82679	0.258	0.069	1.0592e-298
IL1R2	5	Regulatory T cells	0	1.81088	0.231	0.008	0
MAGEH1	12	Regulatory T cells	1.96818e-206	1.79642	0.383	0.076	2.61472e-202
CD200	12	Regulatory T cells	0	1.76945	0.244	0.007	0
FKBP5	12	Regulatory T cells	1.63058e-179	1.74605	0.538	0.162	2.16622e-175
ICA1	5	Regulatory T cells	0	1.7224	0.285	0.034	0
ICOS	5	Regulatory T cells	0	1.69583	0.584	0.222	0
IL17A	9	T helper 17 cells	0	3.94598	0.295	0.014	0
HSPA6	10	T helper 17 cells	0	3.52697	0.349	0.05	0
HSPA1B	10	T helper 17 cells	0	3.26402	0.923	0.364	0
NCR3	8	T helper 17 cells	0	2.74192	0.694	0.057	0
HSPA1A	10	T helper 17 cells	0	2.68645	0.908	0.437	0
BAG3	10	T helper 17 cells	0	2.45484	0.395	0.069	0
HSPB1	10	T helper 17 cells	8.96326e-207	2.44626	0.648	0.291	1.19077e-202
CEBPD	8	T helper 17 cells	0	2.18839	0.559	0.095	0
CCL20	8	T helper 17 cells	1.12848e-274	2.10409	0.482	0.147	1.49919e-270
DNAJB1	10	T helper 17 cells	0	2.09034	0.962	0.661	0
KLRG1	8	T helper 17 cells	0	2.05453	0.579	0.067	0
CXCL13	9	T helper 17 cells	1.55705e-238	2.00502	0.23	0.038	2.06855e-234
CCL20	9	T helper 17 cells	1.92209e-270	1.89393	0.511	0.148	2.5535e-266
DNAJA4	10	T helper 17 cells	5.67103e-286	1.87174	0.317	0.057	7.53397e-282
DNAJB4	10	T helper 17 cells	1.35174e-193	1.81067	0.315	0.078	1.79578e-189
GADD45G	10	T helper 17 cells	2.07134e-163	1.69707	0.466	0.169	2.75177e-159
RHOB	10	T helper 17 cells	5.66001e-160	1.69351	0.46	0.169	7.51932e-156
HSP90AA1	10	T helper 17 cells	3.30871e-252	1.5902	0.999	0.921	4.39562e-248
KLRB1	8	T helper 17 cells	0	1.58209	0.966	0.538	0
IL4I1	8	T helper 17 cells	0	1.50029	0.364	0.048	0
FGFBP2	11	NK cells	0	3.91763	0.481	0.004	0
GNLY	11	NK cells	0	3.61115	0.763	0.112	0
KLRF1	11	NK cells	0	3.04813	0.489	0.006	0
FCGR3A	11	NK cells	0	2.91696	0.421	0.01	0
GZMH	11	NK cells	0	2.87486	0.662	0.126	0
NKG7	11	NK cells	0	2.68592	0.974	0.446	0
PRF1	11	NK cells	0	2.59198	0.746	0.218	0
CCL3	11	NK cells	1.50689e-154	2.52238	0.377	0.111	2.0019e-150
GZMB	11	NK cells	0	2.42906	0.803	0.215	0
FCER1G	11	NK cells	0	2.35524	0.43	0.073	0
CMC1	11	NK cells	1.82943e-216	2.32444	0.537	0.185	2.4304e-212
PTGDS	11	NK cells	8.75884e-177	2.27606	0.1	0.008	1.16361e-172
CTSW	11	NK cells	0	2.21924	0.729	0.22	0
KLRD1	11	NK cells	0	2.1583	0.756	0.226	0
CCL4	11	NK cells	2.30289e-179	1.86895	0.712	0.327	3.05939e-175
CLIC3	11	NK cells	3.98489e-141	1.72428	0.411	0.139	5.29393e-137
CST7	11	NK cells	3.72419e-266	1.63405	0.895	0.518	4.94759e-262
PLEK	11	NK cells	7.42243e-193	1.6287	0.317	0.07	9.8607e-189
HSPA6	11	NK cells	2.38865e-29	1.60882	0.142	0.056	3.17332e-25
PLAC8	11	NK cells	5.07874e-186	1.5832	0.493	0.158	6.7471e-182
IGKC	15	unknown	9.67099e-52	6.12244	0.979	0.834	1.28479e-47
IGHA1	15	unknown	4.06969e-89	6.03381	0.989	0.628	5.40658e-85
IGLC2	15	unknown	5.79761e-13	5.98715	0.853	0.566	7.70212e-09
JCHAIN	15	unknown	1.69277e-157	5.82397	1	0.376	2.24885e-153
IGLC3	15	unknown	5.79316e-35	5.45367	0.642	0.239	7.69622e-31
IGHA2	15	unknown	7.79725e-81	5.15644	0.895	0.34	1.03586e-76
IGHG1	15	unknown	4.21416e-21	4.79456	0.253	0.072	5.59851e-17
IGHM	15	unknown	6.86975e-24	4.69592	0.295	0.084	9.12647e-20
IGHG2	15	unknown	1.94545e-32	4.18996	0.153	0.023	2.58453e-28
MZB1	15	unknown	0	4.05364	0.937	0.07	0
MS4A1	13	unknown	0	3.79447	0.624	0.013	0
CD79A	13	unknown	0	3.63916	0.656	0.021	0
IGLL5	15	unknown	1.19997e-236	3.55018	0.311	0.014	1.59416e-232
HLA-DRA	13	unknown	0	3.50042	0.744	0.184	0
BASP1	13	unknown	0	3.33989	0.625	0.009	0
IGHG3	15	unknown	9.59336e-17	3.2155	0.263	0.087	1.27448e-12
CD79B	13	unknown	0	3.06143	0.637	0.07	0
HIST1H1B	13	unknown	0	2.85563	0.319	0.015	0
IGHG4	15	unknown	8.97063e-08	2.84679	0.253	0.12	0.00119175
RGS13	13	unknown	0	2.79704	0.571	0.014	0

## Sheet: Table S6 
Table S6 The top 20 differentially expressed genes of each stromal cell subtype
•	p_val : p-value (unadjusted)
•	avg_logFC : log fold-chage of the average expression between the given cell cluster and the left cell clusters. Positive values indicate that the gene is more highly expressed in the given cluster.
•	pct.1 : The ratio of expression in sessile serrated adenoma and sessile serrated adenoma with dysplasia
•	pct.2 : The ratio of expression in the normal tissue
•	p_val_adj : Adjusted p-value, based on bonferroni correction using all genes in the dataset.
gene	seurat_clusters	celltypes	p_val	avg_log2FC	pct.1	pct.2	p_val_adj
HHIP	12	Stromal1	0	4.36924	0.914	0.071	0
ADAMDEC1	0	Stromal1	0	4.31323	0.989	0.209	0
CCL13	0	Stromal1	0	3.61178	0.48	0.049	0
CCL8	0	Stromal1	0	3.47457	0.573	0.058	0
NPNT	12	Stromal1	3.28359e-303	3.44176	0.685	0.043	4.36225e-299
APOE	0	Stromal1	0	3.25666	0.987	0.354	0
ACTG2	12	Stromal1	1.03025e-218	3.14521	0.716	0.066	1.36868e-214
MYH11	12	Stromal1	2.84569e-209	3.07819	0.772	0.08	3.7805e-205
CTSC	0	Stromal1	0	2.77899	0.974	0.503	0
MYLK	12	Stromal1	3.51951e-95	2.64231	0.883	0.295	4.67567e-91
CCL11	0	Stromal1	0	2.62172	0.546	0.103	0
ABCA8	0	Stromal1	0	2.61676	0.888	0.242	0
HAPLN1	0	Stromal1	0	2.60613	0.726	0.082	0
HSD17B6	12	Stromal1	0	2.60281	0.679	0.019	0
PDLIM3	12	Stromal1	1.75378e-94	2.53451	0.901	0.31	2.32989e-90
ADAM28	0	Stromal1	0	2.50394	0.796	0.125	0
MYOCD	12	Stromal1	0	2.37586	0.617	0.024	0
ACTA2	12	Stromal1	1.42017e-97	2.31922	0.988	0.385	1.8867e-93
LMOD1	12	Stromal1	4.67378e-130	2.30883	0.772	0.14	6.20911e-126
FLNA	12	Stromal1	1.65151e-63	2.14199	0.938	0.538	2.19403e-59
F3	1	pre-CAF	0	3.74083	0.975	0.228	0
POSTN	1	pre-CAF	0	3.6668	0.939	0.266	0
ENHO	1	pre-CAF	0	3.51301	0.871	0.066	0
PDGFRA	1	pre-CAF	0	3.22169	0.946	0.364	0
NSG1	1	pre-CAF	0	3.10493	0.815	0.065	0
HSD17B2	1	pre-CAF	0	3.1029	0.748	0.039	0
DMKN	1	pre-CAF	0	2.82907	0.689	0.142	0
AGT	1	pre-CAF	0	2.75905	0.694	0.077	0
BMP5	1	pre-CAF	0	2.66733	0.837	0.153	0
PLAT	1	pre-CAF	0	2.59808	0.966	0.558	0
EDNRB	1	pre-CAF	0	2.53242	0.829	0.225	0
NRG1	1	pre-CAF	0	2.41671	0.545	0.033	0
FRZB	1	pre-CAF	0	2.38711	0.924	0.273	0
PDGFD	1	pre-CAF	0	2.38173	0.78	0.183	0
CXCL14	1	pre-CAF	0	2.37305	0.999	0.431	0
COL4A5	1	pre-CAF	0	2.28122	0.591	0.05	0
BMP4	1	pre-CAF	0	2.2437	0.863	0.343	0
IGFBP3	1	pre-CAF	0	2.21641	0.82	0.317	0
NPY	1	pre-CAF	1.23936e-290	2.14619	0.21	0.008	1.64649e-286
FENDRR	1	pre-CAF	0	2.13551	0.757	0.23	0
GUCA2B	16	Stromal2	2.28317e-128	5.44016	0.709	0.081	3.03319e-124
MFAP5	2	Stromal2	0	4.86715	0.983	0.077	0
FCGBP	16	Stromal2	2.95353e-183	4.77829	0.755	0.065	3.92377e-179
PHGR1	16	Stromal2	1.706e-85	4.76475	0.982	0.38	2.26642e-81
GUCA2A	16	Stromal2	1.1839e-125	4.68766	0.691	0.08	1.57281e-121
CCL19	9	Stromal2	1.06771e-24	4.33815	0.135	0.036	1.41845e-20
MT1G	16	Stromal2	1.56608e-129	4.26793	0.773	0.101	2.08053e-125
FABP1	16	Stromal2	1.60793e-56	4.22017	0.836	0.271	2.13614e-52
C7	9	Stromal2	0	4.18874	0.853	0.07	0
IGFBP6	2	Stromal2	0	4.00816	0.994	0.549	0
PTGDS	9	Stromal2	7.84622e-209	3.90777	0.858	0.279	1.04237e-204
FXYD3	16	Stromal2	1.27696e-130	3.88369	0.955	0.177	1.69645e-126
PCOLCE2	2	Stromal2	0	3.86858	0.91	0.024	0
LCN2	16	Stromal2	8.30865e-221	3.66453	0.727	0.049	1.1038e-216
APOD	9	Stromal2	4.80728e-124	3.66312	0.62	0.193	6.38647e-120
CLEC3B	2	Stromal2	0	3.61845	0.837	0.203	0
CLDN3	16	Stromal2	5.9616e-204	3.60293	0.9	0.09	7.91999e-200
LGALS4	16	Stromal2	1.3419e-124	3.51682	0.891	0.153	1.78271e-120
PIGR	16	Stromal2	2.13867e-162	3.45591	0.955	0.133	2.84123e-158
ELF3	16	Stromal2	1.24027e-249	3.2678	0.936	0.077	1.6477e-245
PLVAP	3	Tip-like ECs	0	3.92025	0.935	0.127	0
CD320	3	Tip-like ECs	0	3.79162	0.96	0.278	0
FLT1	3	Tip-like ECs	0	3.24424	0.886	0.092	0
CA4	3	Tip-like ECs	0	3.19693	0.44	0.065	0
CD36	3	Tip-like ECs	0	3.11008	0.761	0.094	0
ENPP2	3	Tip-like ECs	0	3.01863	0.686	0.132	0
FABP5	3	Tip-like ECs	0	3.01116	0.947	0.431	0
RBP7	3	Tip-like ECs	0	2.95917	0.716	0.07	0
RAMP2	3	Tip-like ECs	0	2.82638	0.971	0.278	0
PECAM1	3	Tip-like ECs	0	2.744	0.922	0.13	0
CLDN5	3	Tip-like ECs	0	2.72504	0.852	0.117	0
CLEC14A	3	Tip-like ECs	0	2.71581	0.886	0.125	0
EGFL7	3	Tip-like ECs	0	2.70403	0.876	0.144	0
RGCC	3	Tip-like ECs	1.82528e-209	2.6298	0.662	0.266	2.42489e-205
RAMP3	3	Tip-like ECs	0	2.58359	0.813	0.116	0
RNASE1	3	Tip-like ECs	0	2.5292	0.897	0.152	0
ADGRL4	3	Tip-like ECs	0	2.49529	0.827	0.107	0
PTPRB	3	Tip-like ECs	0	2.45661	0.77	0.088	0
CD74	3	Tip-like ECs	0	2.42805	0.958	0.455	0
GIMAP7	3	Tip-like ECs	0	2.40311	0.766	0.112	0
IGLC2	14	CAF	6.63698e-07	6.47648	0.87	0.713	0.00881722
IGKC	14	CAF	8.61014e-27	6.41084	0.991	0.919	1.14386e-22
JCHAIN	14	CAF	9.53264e-70	6.20523	0.965	0.555	1.26641e-65
IGHA2	14	CAF	1.37465e-36	5.52011	0.852	0.5	1.82622e-32
IGHA1	14	CAF	6.85744e-49	5.31405	0.974	0.759	9.11011e-45
IGLC3	14	CAF	2.209e-07	5.11736	0.539	0.347	0.00293466
IL6	15	CAF	2.03354e-144	4.27051	0.839	0.111	2.70155e-140
IGLL5	14	CAF	3.88571e-114	4.21127	0.365	0.022	5.16217e-110
MT2A	15	CAF	2.15353e-54	3.88142	0.973	0.664	2.86096e-50
CXCL8	15	CAF	4.17307e-116	3.40986	0.795	0.115	5.54393e-112
HP	15	CAF	0	3.28228	0.241	0	0
CTHRC1	4	CAF	0	3.26738	0.653	0.135	0
CXCL3	15	CAF	1.54419e-68	3.25744	0.714	0.152	2.05145e-64
MZB1	14	CAF	3.85002e-255	3.21694	0.817	0.057	5.11476e-251
LIF	15	CAF	0	3.19552	0.804	0.022	0
INHBA	15	CAF	1.50812e-123	3.07691	0.696	0.081	2.00354e-119
COL1A1	4	CAF	6.47509e-267	3.05557	0.965	0.71	8.60216e-263
C3	15	CAF	1.05015e-90	2.99298	0.938	0.235	1.39512e-86
IGF1	15	CAF	2.60881e-112	2.92485	0.848	0.142	3.4658e-108
KRT19	15	CAF	2.52087e-115	2.90506	0.795	0.119	3.34898e-111
ACKR1	5	Stalk-like ECs	0	4.93456	0.627	0.013	0
RAMP3	5	Stalk-like ECs	0	2.63536	0.89	0.136	0
APLNR	5	Stalk-like ECs	0	2.63386	0.696	0.07	0
PECAM1	5	Stalk-like ECs	0	2.48642	0.947	0.156	0
MADCAM1	5	Stalk-like ECs	0	2.47598	0.352	0.011	0
CLDN5	5	Stalk-like ECs	1.77164e-300	2.32168	0.753	0.15	2.35363e-296
DUSP23	5	Stalk-like ECs	8.62304e-216	2.30151	0.704	0.224	1.14557e-211
CD93	5	Stalk-like ECs	0	2.29442	0.799	0.111	0
RNASE1	5	Stalk-like ECs	0	2.27773	0.883	0.179	0
FAM167B	5	Stalk-like ECs	0	2.26766	0.763	0.106	0
CALCRL	5	Stalk-like ECs	0	2.26163	0.789	0.136	0
AQP1	5	Stalk-like ECs	1.30238e-205	2.22557	0.454	0.078	1.73021e-201
CPE	5	Stalk-like ECs	2.39093e-62	2.19697	0.413	0.183	3.17635e-58
HSPG2	5	Stalk-like ECs	1.32087e-190	2.15446	0.837	0.387	1.75478e-186
FKBP1A	5	Stalk-like ECs	2.15281e-251	2.15356	0.962	0.691	2.86001e-247
PCDH17	5	Stalk-like ECs	0	2.11437	0.64	0.088	0
RAMP2	5	Stalk-like ECs	6.11782e-293	2.02147	0.939	0.304	8.12752e-289
EGFL7	5	Stalk-like ECs	0	2.01041	0.821	0.173	0
C2CD4B	5	Stalk-like ECs	1.87327e-303	1.98929	0.436	0.044	2.48863e-299
CXorf36	5	Stalk-like ECs	0	1.98701	0.674	0.076	0
CRYAB	6	Enteric glial cells	0	5.3957	0.996	0.332	0
GPM6B	6	Enteric glial cells	0	4.99165	0.966	0.035	0
PLP1	6	Enteric glial cells	0	4.94251	0.942	0.006	0
NRXN1	6	Enteric glial cells	0	4.87611	0.906	0.004	0
ALDH1A1	6	Enteric glial cells	0	4.3447	0.959	0.235	0
CDH19	6	Enteric glial cells	0	3.93922	0.817	0.004	0
LGI4	6	Enteric glial cells	0	3.92572	0.87	0.056	0
MPZ	6	Enteric glial cells	0	3.77698	0.753	0.008	0
MAL	6	Enteric glial cells	0	3.63204	0.755	0.009	0
MYOT	6	Enteric glial cells	0	3.57742	0.727	0.003	0
CLU	6	Enteric glial cells	0	3.51861	0.974	0.274	0
CD9	6	Enteric glial cells	3.83911e-281	3.38728	0.994	0.613	5.10026e-277
L1CAM	6	Enteric glial cells	0	3.22427	0.701	0.007	0
ANK3	6	Enteric glial cells	0	3.21585	0.744	0.071	0
PCSK2	6	Enteric glial cells	0	3.07555	0.593	0.002	0
FXYD1	6	Enteric glial cells	3.25681e-285	3.06834	0.983	0.5	4.32667e-281
PRNP	6	Enteric glial cells	2.01662e-251	3.06792	0.93	0.475	2.67908e-247
GFRA3	6	Enteric glial cells	0	3.05036	0.644	0.002	0
COL28A1	6	Enteric glial cells	0	3.00807	0.62	0.004	0
NTM	6	Enteric glial cells	0	2.95597	0.665	0.066	0
CCL5	7	EPCs	0	4.57835	0.701	0.061	0
GZMA	7	EPCs	0	3.65366	0.458	0.026	0
CCL4	7	EPCs	1.97646e-171	3.47161	0.413	0.063	2.62572e-167
CD3D	7	EPCs	0	3.30906	0.811	0.035	0
CD69	7	EPCs	0	3.23558	0.697	0.068	0
PTPRC	7	EPCs	0	3.13929	0.84	0.026	0
IL7R	7	EPCs	0	3.04435	0.519	0.052	0
KLRB1	7	EPCs	0	2.98233	0.526	0.025	0
CD7	7	EPCs	0	2.87037	0.618	0.033	0
HCST	7	EPCs	0	2.83695	0.735	0.026	0
CD2	7	EPCs	0	2.80505	0.652	0.015	0
CD52	7	EPCs	0	2.70803	0.748	0.049	0
LTB	7	EPCs	0	2.68417	0.53	0.023	0
CORO1A	7	EPCs	0	2.57543	0.733	0.039	0
DUSP2	7	EPCs	3.78538e-277	2.52901	0.58	0.08	5.02887e-273
NKG7	7	EPCs	0	2.50382	0.425	0.018	0
CD3E	7	EPCs	0	2.44239	0.679	0.016	0
CD3G	7	EPCs	0	2.38087	0.616	0.011	0
RAC2	7	EPCs	0	2.36277	0.688	0.035	0
RGS1	7	EPCs	5.04961e-257	2.35754	0.526	0.07	6.7084e-253
RGS5	8	Pericytes	0	4.35049	0.971	0.107	0
NDUFA4L2	8	Pericytes	0	3.47064	0.898	0.196	0
NOTCH3	8	Pericytes	0	3.07908	0.855	0.107	0
COX4I2	8	Pericytes	0	2.88727	0.678	0.053	0
HIGD1B	8	Pericytes	0	2.72229	0.569	0.042	0
CSRP2	8	Pericytes	6.65736e-167	2.69897	0.758	0.241	8.84431e-163
ACTA2	8	Pericytes	2.86459e-140	2.69681	0.847	0.375	3.80561e-136
GJA4	8	Pericytes	6.56382e-291	2.29294	0.586	0.071	8.72003e-287
COL18A1	8	Pericytes	1.11818e-156	2.16894	0.903	0.511	1.4855e-152
HES4	8	Pericytes	1.25838e-151	2.16341	0.799	0.295	1.67175e-147
BGN	8	Pericytes	9.68362e-173	2.15944	0.855	0.312	1.28647e-168
PDGFRB	8	Pericytes	2.05757e-141	2.14774	0.76	0.305	2.73349e-137
ARHGDIB	8	Pericytes	1.19529e-167	2.14513	0.78	0.247	1.58794e-163
FRZB	8	Pericytes	5.42078e-125	2.12585	0.809	0.327	7.2015e-121
ASPN	8	Pericytes	1.49336e-82	2.089	0.438	0.126	1.98393e-78
FAM162B	8	Pericytes	2.39836e-224	1.97204	0.511	0.07	3.18622e-220
MYO1B	8	Pericytes	1.3514e-162	1.96691	0.663	0.18	1.79533e-158
MCAM	8	Pericytes	5.91457e-154	1.93987	0.731	0.222	7.85751e-150
KCNJ8	8	Pericytes	0	1.93248	0.421	0.03	0
COL4A1	8	Pericytes	3.83066e-104	1.92156	0.828	0.486	5.08903e-100
RGS5	10	Myofibroblasts	0	3.10112	1	0.114	0
CD320	10	Myofibroblasts	9.27374e-194	2.41662	0.984	0.322	1.23202e-189
CD36	10	Myofibroblasts	0	2.35254	0.95	0.131	0
RBP7	10	Myofibroblasts	0	2.27323	0.89	0.106	0
PLVAP	10	Myofibroblasts	2.21611e-280	2.27093	0.994	0.178	2.94411e-276
FLT1	10	Myofibroblasts	0	2.09249	0.956	0.141	0
ENPP2	10	Myofibroblasts	3.81761e-198	2.07203	0.806	0.164	5.0717e-194
HIGD1B	10	Myofibroblasts	0	2.03602	0.765	0.041	0
CLDN5	10	Myofibroblasts	1.76188e-237	1.99143	0.909	0.163	2.34065e-233
APOLD1	10	Myofibroblasts	3.69695e-193	1.86426	0.649	0.103	4.9114e-189
ADGRF5	10	Myofibroblasts	0	1.86185	0.934	0.137	0
IGFBP2	10	Myofibroblasts	7.7362e-241	1.84886	0.953	0.187	1.02775e-236
FABP5	10	Myofibroblasts	6.79733e-121	1.84267	0.984	0.463	9.03026e-117
NDUFA4L2	10	Myofibroblasts	1.70661e-217	1.80611	0.925	0.202	2.26724e-213
CYYR1	10	Myofibroblasts	6.69357e-285	1.77068	0.878	0.128	8.89241e-281
CD74	10	Myofibroblasts	7.54203e-128	1.75909	0.984	0.487	1.00196e-123
ESAM	10	Myofibroblasts	6.2011e-242	1.75289	0.966	0.184	8.23817e-238
RAMP2	10	Myofibroblasts	5.22132e-163	1.7254	0.991	0.322	6.93652e-159
COX4I2	10	Myofibroblasts	0	1.71585	0.768	0.057	0
PECAM1	10	Myofibroblasts	3.67369e-233	1.6856	0.981	0.179	4.8805e-229
RERGL	11	Vascular SMCs	0	5.43781	0.89	0.003	0
MYH11	11	Vascular SMCs	0	5.00348	0.979	0.064	0
PLN	11	Vascular SMCs	0	4.40635	0.931	0.024	0
ACTA2	11	Vascular SMCs	2.08301e-210	3.91027	0.986	0.377	2.76728e-206
ADIRF	11	Vascular SMCs	5.63408e-187	3.78413	0.993	0.62	7.48488e-183
MYL9	11	Vascular SMCs	3.03521e-184	3.6425	1	0.631	4.03228e-180
C2orf40	11	Vascular SMCs	0	3.37897	0.701	0.03	0
LBH	11	Vascular SMCs	3.6959e-193	3.17939	0.893	0.283	4.91e-189
NET1	11	Vascular SMCs	0	3.17408	0.814	0.098	0
DSTN	11	Vascular SMCs	2.27596e-178	3.10321	0.997	0.835	3.02361e-174
DES	11	Vascular SMCs	0	3.04865	0.488	0.011	0
MAP3K7CL	11	Vascular SMCs	0	3.02805	0.732	0.04	0
CSRP2	11	Vascular SMCs	7.03274e-198	2.99549	0.887	0.244	9.343e-194
CNN1	11	Vascular SMCs	0	2.95203	0.722	0.075	0
CRIP1	11	Vascular SMCs	7.06271e-117	2.79666	0.842	0.368	9.38281e-113
ACTG2	11	Vascular SMCs	0	2.72788	0.749	0.056	0
NRGN	11	Vascular SMCs	0	2.65501	0.625	0.041	0
FLNA	11	Vascular SMCs	4.82348e-135	2.62928	0.928	0.533	6.40799e-131
NTRK2	11	Vascular SMCs	0	2.57975	0.646	0.007	0
MCAM	11	Vascular SMCs	6.42627e-188	2.55622	0.856	0.225	8.5373e-184
CCL21	13	Lymphatic ECs	0	7.3154	0.977	0.038	0
LYVE1	13	Lymphatic ECs	0	4.95408	0.879	0.012	0
MMRN1	13	Lymphatic ECs	0	4.78118	0.917	0.016	0
FABP4	13	Lymphatic ECs	3.06234e-52	3.20695	0.629	0.169	4.06831e-48
CLDN5	13	Lymphatic ECs	3.62273e-142	3.06038	0.977	0.177	4.8128e-138
PROX1	13	Lymphatic ECs	0	3.01729	0.773	0.017	0
PPFIBP1	13	Lymphatic ECs	1.00065e-89	2.87547	0.939	0.347	1.32936e-85
LAPTM5	13	Lymphatic ECs	8.8344e-163	2.79227	0.727	0.082	1.17365e-158
AKAP12	13	Lymphatic ECs	3.24288e-59	2.66363	0.833	0.356	4.30817e-55
GNG11	13	Lymphatic ECs	8.33484e-74	2.51534	1	0.713	1.10728e-69
NTS	13	Lymphatic ECs	0	2.51147	0.318	0.001	0
ARL4A	13	Lymphatic ECs	1.39047e-76	2.43501	0.811	0.227	1.84723e-72
MGST2	13	Lymphatic ECs	2.57645e-88	2.3113	0.894	0.255	3.42282e-84
GYPC	13	Lymphatic ECs	5.17281e-65	2.22586	0.924	0.486	6.87208e-61
NRP2	13	Lymphatic ECs	1.06901e-64	2.15856	0.674	0.17	1.42018e-60
FXYD6	13	Lymphatic ECs	9.59141e-44	2.14592	0.75	0.325	1.27422e-39
ANGPT2	13	Lymphatic ECs	7.96564e-58	2.12616	0.515	0.102	1.05824e-53
ARL6IP1	13	Lymphatic ECs	2.67677e-58	2.10398	0.902	0.447	3.55609e-54
HYAL2	13	Lymphatic ECs	2.50009e-63	2.07372	0.826	0.271	3.32137e-59
FLT4	13	Lymphatic ECs	4.18755e-257	1.9898	0.553	0.026	5.56316e-253
